# Supplementary material for: Overexpression of Atriplex canescens Flavanone 3-Hydroxylase (AcF3H) Enhances Salt and Drought Tolerance in Arabidopsis thaliana via Flavonoid-Mediated ROS Homeostasis
Source: Plants (Basel). 2026 Jun 9;15(12):1783. doi: 10.3390/plants15121783 (PMC13307176; doi:10.3390/plants15121783)
Supplement: Supplementary file 1 [file plants-15-01783-s001.zip]

Archive with 1 entries (1 files):
- plants-4350748-supplementary.pdf
